# Supplementary material for: Identification and Analysis of lncRNA and circRNA Related to Wheat Grain Development
Source: Int J Mol Sci. 2024 May 17;25(10):5484. doi: 10.3390/ijms25105484 (PMC11122269; doi:10.3390/ijms25105484)
Supplement: Supplementary file 1 [file ijms-25-05484-s001.zip]

Archive with 2 entries (2 files):
- Table.S1.xlsx
- ijms-2988347 supplementary figures.pdf
